# Supplementary material for: Sex-Specific Associations of Glycemic Status and Smoking with Bladder Cancer Risk: A Nationwide Cohort Study
Source: Cancers (Basel). 2025 Jul 7;17(13):2262. doi: 10.3390/cancers17132262 (PMC12249375; doi:10.3390/cancers17132262)
Supplement: Supplementary file 1 [file cancers-17-02262-s001.zip]

Archive with 1 entries (1 files):
- cancers-3699629-supplementary.pdf
